# Supplementary material for: Sequential Hypofractionated versus Concurrent Twice-Daily Radiotherapy for Limited-Stage Small-Cell Lung Cancer: A Propensity Score-Matched Analysis
Source: Cancers (Basel). 2022 Aug 13;14(16):3920. doi: 10.3390/cancers14163920 (PMC9406024; doi:10.3390/cancers14163920)
Supplement: Supplementary file 1 [file cancers-14-03920-s001.zip]

Archive with 1 entries (1 files):
- cancers-1823904-supplementary.pdf
